# Supplementary material for: Mid-Frequency Hearing Loss Is Characteristic Clinical Feature of OTOA-Associated Hearing Loss
Source: Genes (Basel). 2019 Sep 16;10(9):715. doi: 10.3390/genes10090715 (PMC6770988; doi:10.3390/genes10090715)
Supplement: Supplementary file 1 [file genes-10-00715-s001.zip]

Archive with 1 entries (1 files):
- genes-575317-supplementary.xlsx
