# Supplementary material for: Mid-Frequency Hearing Loss Is Characteristic Clinical Feature of OTOA-Associated Hearing Loss
Source: Genes (Basel). 2019 Sep 16;10(9):715. doi: 10.3390/genes10090715 (PMC6770988; doi:10.3390/genes10090715)
Supplement: Supplementary file 1 [file genes-10-00715-s001.zip › genes-575317-supplementary.xlsx]

## Sheet: Sheet1
Supplementary Table 1. 68 deafness-causative genes.
No	Locus Symbol	Gene Symbol	Reference Sequence ID	Transcript Variant
1	DFNA1	DIAPH1	NM_005219	NM_001079812
2	DFNA2	KCNQ4	NM_004700	NM_172163
3	DFNA2	GJB3	NM_024009	NM_001005752
4	DFNA3	GJB6	NM_006783	NM_001110219
				NM_001110220
				NM_001110221
5	DFNA4	MYH14	NM_024729	NM_001145809.
				NM_001077186
6	DFNA5	DFNA5	NM_004403	NM_001127454
				NM_001127453
7	DFNA6/14/38	WFS1	NM_006005	NM_001145853
8	DFNA8/12/DFNB21	TECTA	NM_005422	-
9	DFNA9/31	COCH	NM_004086	NM_001135058
10	DFNA10	EYA4	NM_004100	NM_172103
				NM_172105
11	DFNA11/DFNB2/USH1B	MYO7A	NM_000260	NM_001127179
				NM_001127180
12	DFNA13/DFNB53/STL3	COL11A2	NM_080680	NM_080679
				NM_080681
				NM_001163771
13	DFNA15	POU4F3	NM_002700	-
14	DFNA17	MYH9	NM_002473	-
15	DFNA20/DFNA26	ACTG1	NM_001614	NM_001199954
16	DFNA22/DFNB37	MYO6	NM_004999	-
17	DFNA25	SLC17A8	NM_139319	NM_001145288
18	DFNA28	GRHL2	NM_024915	-
19	DFNA36/DFNB7/11	TMC1	NM_138691	-
20	DFNA40	CRYM	NM_001888	NM_001014444
21	DFNA44	CCDC50	NM_178335	NM_174908
22	DFNA48	MYO1A	NM_005379	-
23	DFNA50	MIRN96
24	DFNA51	TJP2	NM_001170414	NM_004817
				NM_201629
				NM_001170630
				NM_001170415
				NM_001170416
25	DFNA64	DIABLO	NM_019887	NM_138929
26		CEACAM16	NM_001039213	-
27	DFNB1/DFNA3	GJB2	NM_004004	-
28	DFNB3	MYO15A	NM_016239	-
29	DFNB4/Pendred	SLC26A4	NM_000441	-
30	DFNB6	TMIE	NM_147196	-
31	DFNB8/10	TMPRSS3	NM_024022	NM_032405
32	DFNB9	OTOF	NM_194248	NM_194322
				NM_194323
				NM_004802
33	DFNB12/USH1D	CDH23	NM_022124	NM_001171930
				NM_001171931
				NM_001171932
				NM_001171933
				NM_001171934
				NM_001171936
				NM_052836
34	DFNB15/72/95	GIPC3	NM_133261	-
35	DFNB16	STRC	NM_153700	-
36	DFNB18/USH1C	USH1C	NM_153676	NM_005709
37	DFNB22	OTOA	NM_144672	NM_001161683
				NM_170664
38	DFNB23/USH1F	PCDH15	NM_033056	NM_001142763
				NM_001142764
				NM_001142765
				NM_001142766
				NM_001142767
				NM_001142769
				NM_001142770
				NM_001142771
				NM_001142772
				NM_001142773
39	DFNB24	RDX	NM_002906	-
40	DFNB25	GRXCR1	NM_001080476	-
41	DFNB28	TRIOBP	NM_007032	NM_138632
				NM_001039141
42	DFNB29	CLDN14	NM_144492	NM_001146077
				NM_001146078
				NM_001146079
				NM_012130
43	DFNB30	MYO3A	NM_017433	-
44	DFNB31/USH2D	WHRN	NM_015404	NM_001083885
				NM_001173425
45	DFNB35	ESRRB	NM_004452	-
46	DFNB36	ESPN	NM_031475	-
47	DFNB39	HGF	NM_000601	NM_001010931
				NM_001010932
				NM_001010933
				NM_001010934
48	DFNB42	ILDR1	NM_001199799	NM_001199800
				NM_175924
49	DFNB48	CIB2	NM_006383	NM_001271888
				NM_001271889
50	DFNB49	MARVELD2	NM_001038603	NM_001244734
51	DFNB59	DFNB59	NM_001042702	-
52	DFNB61	SLC26A5	NM_206883	NM_001167962
				NM_206884
				NM_206885
				NM_198999
53	DFNB63	LRTOMT	NM_001145307	NM_001145308
				NM_001205138
				NM_145309
54	DFNB66/67	LHFPL5	NM_182548	-
55	DFNB70	PNPT1	NM_033109	-
56	DFNB74	MSRB3	NM_198080	NM_001031679
				NM_001193460
				NM_001193461
57	DFNB77	LOXHD1	NM_144612	NM_001173129
				NM_001145472
				NM_001145473
58	DFNB79	TPRN	NM_001128228	-
59	DFNB82	GPSM2	NM_013296	-
60	DFNB84	PTPRQ	NM_001145026	-
61	DFNB89	KARS	NM_005548	NM_001130089
62	DFNB91	SERPINB6	NM_004568	NM_001195291
63	DFNB93	CABP2	NM_016366	-
64	USH2A	USH2A	NM_007123	NM_206933
65	DFNX1	PRPS1	NM_002764	NM_001204402
66	DFNX2	POU3F4	NM_000307	-
67	DFNX4	SMPX	NM_014332	-
68	DFNX6	COL4A6	NM_001847	NM_033641
